# Supplementary material for: Challenges and Opportunities of Mass Vaccination Centers in COVID-19 Times: A Rapid Review of Literature
Source: Vaccines (Basel). 2021 Jun 1;9(6):574. doi: 10.3390/vaccines9060574 (PMC8230199; doi:10.3390/vaccines9060574)
Supplement: Supplementary file 1 [file vaccines-09-00574-s001.zip]

Archive with 1 entries (1 files):
- vaccines-1223713-SI.pdf
